# Supplementary material for: Seasonal and Organ-Specific Variations of Alkaloids in Buxus obtusifolia (Mildbr.) Hutch: A Multivariate LC/MS Study
Source: Plants (Basel). 2026 May 8;15(10):1439. doi: 10.3390/plants15101439 (PMC13211022; doi:10.3390/plants15101439)
Supplement: Supplementary file 1 [file plants-15-01439-s001.zip]

Archive with 1 entries (1 files):
- plants-4279436-supplementary.pdf
